# Supplementary material for: GPER/PKA-Dependent Enhancement of Hormone-Sensitive Lipase Phosphorylation in 3T3-L1 Adipocytes by Piceatannol
Source: Nutrients. 2023 Dec 21;16(1):38. doi: 10.3390/nu16010038 (PMC10781143; doi:10.3390/nu16010038)
Supplement: Supplementary file 1 [file nutrients-16-00038-s001.zip]

Archive with 1 entries (1 files):
- nutrients-2704301-supplementary.pdf
